# Supplementary material for: Intra-Articular Surgical Reconstruction of a Canine Cranial Cruciate Ligament Using an Ultra-High-Molecular-Weight Polyethylene Ligament: Case Report with Six-Month Clinical Outcome
Source: Vet Sci. 2024 Jul 25;11(8):334. doi: 10.3390/vetsci11080334 (PMC11359426; doi:10.3390/vetsci11080334)
Supplement: Supplementary file 1 [file vetsci-11-00334-s001.zip]

Archive with 1 entries (1 files):
- Video S1 Gait at six months postoperative.mp4
